# Supplementary material for: A medication-wide association study (MWAS) on repurposed drugs for COVID-19 with Pre-pandemic prescription medication exposure and pregnancy outcomes
Source: Sci Rep. 2022 Nov 24;12:20314. doi: 10.1038/s41598-022-24218-1 (PMC9700703; doi:10.1038/s41598-022-24218-1)
Supplement: Supplementary file 1 — Supplementary Information 1. [file 41598_2022_24218_MOESM1_ESM.csv]

		C-section Model	C-section Model	C-section Model	C-section Model	C-section Model	C-section Model	Pre-Term Model	Pre-Term Model	Pre-Term Model	Pre-Term Model	Pre-Term Model	Pre-Term Model	Stillbirth Model	Stillbirth Model	Stillbirth Model	Stillbirth Model	Stillbirth Model	Stillbirth Model
	medication_name	Csect_null.deviance	Csect_deviance.resid	Csect_deviance	Csect_AIC	Csect_AICc	Csect_varImp	preterm_null.deviance	preterm_deviance.resid	preterm_deviance	preterm_AIC	preterm_AICc	preterm_varImp	stillbirth_null.deviance	stillbirth_deviance.resid	stillbirth_deviance	stillbirth_AIC	stillbirth_AICc	stillbirth_varImp
1	heparin	14001.03199	-0.36390548	13387.90948	81352.61852	81352.63451	0.178499458	3657.213961	-0.03764134	3462.443147	-4298.862513	-4298.846528	6.218973142	511.7960021	-0.005732704	510.3634191	-125558.5615	-125558.5455	2.660716206
3	calcium carbonate 200 MG / folic acid 1 MG / pyridoxine 75 MG / vitamin B 12 0.012 MG [Folbecal]	14001.03199	-0.3637788	13385.61324	81341.75482	81341.7708	3.300439784	3657.213961	-0.037613348	3463.748419	-4274.991356	-4274.975371	3.847376711	511.7960021	-0.005756351	510.3868675	-125555.6517	-125555.6357	2.042140047
7	Folic_Acid	14001.03199	-0.363727582	13386.58325	81346.34425	81346.36023	2.510850683	3657.213961	-0.037690847	3464.558206	-4260.186286	-4260.170301	0.020404031	511.7960021	-0.005751645	510.4156051	-125552.0858	-125552.0698	0.778096456
13	sulfamethoxazole / trimethoprim	14001.03199	-0.363915654	13387.89292	81352.54019	81352.55617	0.331926736	3657.213961	-0.037669578	3464.380128	-4263.441736	-4263.425752	1.804126071	511.7960021	-0.005734776	510.4055781	-125553.33	-125553.314	1.359868882
15	Prednisone	14001.03199	-0.363956672	13387.7933	81352.06892	81352.08491	0.762421593	3657.213961	-0.03767735	3464.549713	-4260.341539	-4260.325555	0.394484942	511.7960021	-0.005752548	510.4131492	-125552.3905	-125552.3745	0.953975211
16	Doxycycline	14001.03199	-0.363858914	13387.83533	81352.26776	81352.28374	0.618475656	3657.213961	-0.037616839	3464.37974	-4263.448828	-4263.432843	1.806089763	511.7960021	-0.005738062	510.4202523	-125551.5091	-125551.4931	0.170261861
17	amoxicillin / clavulanate potassium	14001.03199	-0.363840533	13387.71325	81351.69024	81351.70622	0.979719771	3657.213961	-0.037666304	3464.533153	-4260.644268	-4260.628284	0.676940519	511.7960021	-0.005750393	510.4163363	-125551.995	-125551.979	0.717447258
29	Vitamin_D	14001.03199	-0.364001685	13387.20034	81349.26371	81349.27969	1.840015956	3657.213961	-0.037686213	3464.55699	-4260.208511	-4260.192526	0.150445594	511.7960021	-0.005745492	510.4186145	-125551.7123	-125551.6964	0.481807151
32	Mefloquine	14001.03199	-0.363975248	13387.62347	81351.26546	81351.28145	1.176643948	3657.213961	-0.037717172	3464.510457	-4261.059166	-4261.043181	0.934351418	511.7960021	-0.005744408	510.4195964	-125551.5905	-125551.5745	0.33218668
33	Dexamethasone	14001.03199	-0.363901843	13387.9075	81352.60917	81352.62515	0.203017575	3657.213961	-0.037678341	3464.5287	-4260.725671	-4260.709687	0.734591874	511.7960021	-0.005742731	510.4196165	-125551.588	-125551.572	0.328408325
39	levofloxacin	14001.03199	-0.363905738	13387.88541	81352.50463	81352.52062	0.381729175	3657.213961	-0.037688358	3464.543198	-4260.460641	-4260.444656	0.524100266	511.7960021	-0.005741386	510.4182413	-125551.7587	-125551.7427	0.527663209
60	montelukast	14001.03199	-0.363937515	13387.58141	81351.06651	81351.0825	1.258324069	3657.213961	-0.037686452	3464.553033	-4260.28085	-4260.264865	0.308138143	511.7960021	-0.005744003	510.4162603	-125552.0045	-125551.9885	0.723993545
61	famotidine	14001.03199	-0.363878166	13387.90476	81352.59619	81352.61217	0.23278633	3657.213961	-0.037799629	3464.406153	-4262.965965	-4262.949981	1.667103811	511.7960021	-0.005759155	510.4161745	-125552.0151	-125551.9991	0.731298764
63	naproxen	14001.03199	-0.364008882	13387.3128	81349.79575	81349.81173	1.689309472	3657.213961	-0.037706766	3464.541684	-4260.488322	-4260.472337	0.549866284	511.7960021	-0.005721302	510.3980414	-125554.2652	-125554.2492	1.668582906
64	propranolol	14001.03199	-0.363984965	13387.16515	81349.09721	81349.11319	1.88470389	3657.213961	-0.037702425	3464.538852	-4260.540086	-4260.524102	0.595063524	511.7960021	-0.005742561	510.4200506	-125551.5342	-125551.5182	0.232396605
65	methylprednisolone	14001.03199	-0.36377217	13387.17368	81349.13761	81349.1536	1.87395813	3657.213961	-0.0376023	3464.249038	-4265.838287	-4265.822302	2.377140128	511.7960021	-0.005747504	510.4186365	-125551.7096	-125551.6936	0.478966414
66	fluoxetine	14001.03199	-0.363858413	13387.72393	81351.74074	81351.75672	0.953607078	3657.213961	-0.037657355	3464.475157	-4261.704486	-4261.688501	1.232124647	511.7960021	-0.005746195	510.4181582	-125551.769	-125551.753	0.537348144
67	tacrolimus	14001.03199	-0.36391614	13387.44402	81350.41655	81350.43254	1.494371236	3657.213961	-0.037694416	3464.41761	-4262.756515	-4262.74053	1.603073683	511.7960021	-0.005737483	510.341701	-125561.2567	-125561.2407	3.126350143
68	oseltamivir	14001.03199	-0.36394213	13387.86343	81352.40066	81352.41664	0.499656574	3657.213961	-0.037763137	3464.313162	-4264.665983	-4264.649998	2.116314264	511.7960021	-0.00575758	510.4074173	-125553.1017	-125553.0857	1.273219074
70	amoxicillin	14001.03199	-0.363798298	13387.81217	81352.15819	81352.17417	0.701462894	3657.213961	-0.037679254	3464.557216	-4260.204383	-4260.188399	0.136043887	511.7960021	-0.005728228	510.419144	-125551.6467	-125551.6307	0.40800275
71	clindamycin	14001.03199	-0.363913333	13387.91327	81352.63647	81352.65245	0.118004122	3657.213961	-0.037665514	3464.489847	-4261.43594	-4261.419955	1.117885497	511.7960021	-0.005724055	510.3890929	-125555.3756	-125555.3596	1.973387964
72	hydroxychloroquine	14001.03199	-0.363839505	13386.81241	81347.42841	81347.4444	2.284834865	3657.213961	-0.037676627	3464.51581	-4260.961315	-4260.94533	0.880450413	511.7960021	-0.00574418	510.4176779	-125551.8286	-125551.8126	0.5901895
73	esomeprazole	14001.03199	-0.363858591	13387.83038	81352.24431	81352.2603	0.637142192	3657.213961	-0.037697582	3464.556278	-4260.221522	-4260.205538	0.188788454	511.7960021	-0.005748161	510.4185539	-125551.7199	-125551.7039	0.489550523
74	enoxaparin	14001.03199	-0.363805134	13387.24157	81349.45875	81349.47473	1.786244883	3657.213961	-0.037625619	3464.294326	-4265.010338	-4264.994353	2.196144899	511.7960021	-0.005737442	510.4198065	-125551.5644	-125551.5485	0.290305656
75	diltiazem	14001.03199	-0.36388872	13387.73695	81351.80234	81351.81833	0.920750146	3657.213961	-0.037680263	3464.512666	-4261.018786	-4261.002801	0.912494295	511.7960021	-0.005742456	510.4190557	-125551.6576	-125551.6416	0.421203678
76	budesonide	14001.03199	-0.363969002	13387.62889	81351.29114	81351.30712	1.165686626	3657.213961	-0.037694234	3464.556899	-4260.210178	-4260.194193	0.155885828	511.7960021	-0.005748224	510.4160976	-125552.0247	-125552.0087	0.73779638
77	indomethacin	14001.03199	-0.363899879	13387.90138	81352.58019	81352.59617	0.264928231	3657.213961	-0.03763369	3463.881247	-4272.562677	-4272.546692	3.517657214	511.7960021	-0.005733247	510.4086256	-125552.9518	-125552.9358	1.212933416
79	azithromycin	14001.03199	-0.363961943	13386.65981	81346.70647	81346.72245	2.437670882	3657.213961	-0.037678803	3464.502654	-4261.201814	-4261.18583	1.007777921	511.7960021	-0.005745937	510.4086003	-125552.9549	-125552.939	1.214226319
80	aspirin	14001.03199	-0.363830832	13387.62932	81351.29316	81351.30915	1.16481765	3657.213961	-0.037646541	3464.467361	-4261.847001	-4261.831016	1.288643525	511.7960021	-0.005734202	510.4184557	-125551.7321	-125551.7161	0.50183612
81	ibuprofen	14001.03199	-0.36395273	13387.62124	81351.25495	81351.27094	1.181100967	3657.213961	-0.037658226	3464.406883	-4262.952605	-4262.936621	1.663093187	511.7960021	-0.005699695	510.169846	-125582.5877	-125582.5717	5.577174842
82	hydrocortisone	14001.03199	-0.36396539	13387.81336	81352.16381	81352.17979	0.697444105	3657.213961	-0.03769203	3464.558111	-4260.188013	-4260.172029	0.046292266	511.7960021	-0.00575796	510.4111213	-125552.6421	-125552.6261	1.077787096
